# Supplementary material for: Comparing Frailty and Traditional Risk Models in Predicting 6-Month Mortality After Hip Fracture in Older Adults: A Retrospective Study from a Single Center
Source: J Clin Med. 2026 Jul 17;15(14):5625. doi: 10.3390/jcm15145625 (PMC13412865; doi:10.3390/jcm15145625)
Supplement: Supplementary file 1 [file jcm-15-05625-s001.zip]

Archive with 1 entries (1 files):
- jcm-4170422-supplementary.pdf
